# Supplementary material for: Divergent biology and outcomes of somatic transformations in germ cell tumors
Source: Oncologist. 2026 Jun 30;31(8):oyag253. doi: 10.1093/oncolo/oyag253 (PMC13364673; doi:10.1093/oncolo/oyag253)
Supplement: oyag253_Supplementary_Data [file oyag253_supplementary_data.zip]

Archive with 6 entries (6 files):
- Supplementary Table 3.docx
- Supplementary Figure 1.png
- Supplementary Figure 2.png
- Supplementary Sheet.xlsx
- Supplementary Table 1.docx
- Supplementary Table 2 clean.docx
