# Supplementary material for: Divergent biology and outcomes of somatic transformations in germ cell tumors
Source: Oncologist. 2026 Jun 30;31(8):oyag253. doi: 10.1093/oncolo/oyag253 (PMC13364673; doi:10.1093/oncolo/oyag253)
Supplement: oyag253_Supplementary_Data [file oyag253_supplementary_data.zip › Supplementary Sheet.xlsx]

## Sheet: Sheet1
sno	Specimen Used	Panel Name	Prechemotherapy specimen available	Post chemotherapy specimen available	After 1st line chemo	After 2nd line chemo	After 3rd line chemo	After stem cell transplant	KIT	KRAS	NRAS	NF1	ATM	COP1	CUL4A	DAXX	FLT4	INPP4B	LRP1B	MUTYH	FBXW7	PIK3CD	STAG2	FLT1	NTRK	TP53	RB1	AKT	CCND2	CCND3	CDKN1B	SETD2	EPHB1	MAP2K2	MTOR	FANCA	FGF23	FGF6	JARID2	BARD1	BRCA2	RAD51B	RAD52	KDM5A	ETV6	PIK3C2G	RECQL	H3-5	AXIN1
58	Primary	BostonGene	1	0	0	0	0	0
28	Primary	MDA Mutational Analysis Precision Panel	1	0	0	0	0	0
31	Primary	BostonGene	1	0	0	0	0	0
27	Primary	FoundationOne	1	0	0	0	0	0																					1								1	1	1
98	Primary	NeoGenomics	1	0	0	0	0	0
75	Primary	MDA Solid Tumor Genomic Assay	1	0	0	0	0	0																		1
74	Primary	MDA Solid Tumor Genomic Assay	0	1	1	0	0	0																		1
55	Metastatic Specimen	FoundationOne	0	1	0	1	0	0																		1
49	Primary	MDA Mutational Analysis Precision Panel	1	0	0	0	0	0		1
30	Metastatic Specimen	MSK-IMPACT	1	0	0	0	0	0		1																			1		1												1	1	1	1	1	1	1
26	Primary	MayoClinic Solid Tumor Panel	1	0	0	0	0	0
90	Metastatic Specimen	MDA Solid Tumor Genomic Assay	1	0	0	0	0	0																		1
89	Metastatic Specimen	MDA Mutational Analysis Precision Panel	0	1	0	1	0	0																		1						1
60	Primary	Oncomine NGS	0	1	0	0	1	0
91	Metastatic Specimen	TempusxT	0	1	1	0	0	0
29	Primary	MDA Mutational Analysis Precision Panel	0	1	1	0	0	0		1																							1	1	1
45	Metastatic Specimen	Caris	0	1	1	0	0	0					1												1
72	Metastatic Specimen	MDA Solid Tumor Genomic Assay	0	1	1	0	0	0																		1
15	Primary	MDA Solid Tumor Genomic Assay	1	0	0	0	0	0		1																1			1		1	1
3	Primary	BostonGene	1	0	0	0	0	0																												1
80	Metastatic Specimen	MDA Solid Tumor Genomic Assay	0	1	1	0	0	0																						1
21	Primary	BostonGene	1	0	0	0	0	0				1														1
83	Primary	FoundationOne	0	1	1	0	0	0												1	1
42	Primary	MDA Mutational Analysis Precision Panel	1	0	0	0	0	0																		1		1
70	Primary	MDA 50 gene solid tumor assay	1	0	0	0	0	0
87	Primary	siParadigm	1	0	0	0	0	0																																1	1	1
65	Primary	TempusxT	1	0	0	0	0	0																		1
92	Metastatic Specimen	BostonGene	0	1	0	0	1	0	1																	1	1
78	Primary	Caris	0	1	0	0	0	1
25	Primary	Stanford Actionable Mutation Panel for Solid Tumors	0	1	1	0	0	0			1															1
104	Primary	TempusxT	1	0	0	0	0	0																		1
44	Metastatic Specimen	MDA Solid Tumor Genomic Assay	1	0	1	0	0	0
1	Primary	BostonGene	0	1	1	0	0	0					1
52	Metastatic Specimen	Invitae Multi-Cancer Panel	0	1	1	0	0	0																						1
107	Metastatic Specimen	MDA Solid Tumor Genomic Assay	0	0	0	0	0	0		1
88	Metastatic Specimen	FoundationOne	0	1	0	1	0	0		1																	1	1
40	Metastatic Specimen	NeoGenomics	0	1	1	0	0	0
51	Metastatic Specimen	MDA Solid Tumor Genomic Assay	0	1	0	0	1	0
64	Metastatic Specimen	MDA Mutational Analysis Precision Panel	1	0	0	0	0	0					1	1	1	1	1	1	1			1	1	1
[truncated: 34 more columns]
